# Supplementary material for: Genome-Wide Identification and Characterization of Members of the ACS Gene Family in Cucurbita maxima and Their Transcriptional Responses to the Specific Treatments
Source: Int J Mol Sci. 2022 Jul 30;23(15):8476. doi: 10.3390/ijms23158476 (PMC9369044; doi:10.3390/ijms23158476)
Supplement: Supplementary file 1 [file ijms-23-08476-s001.zip]

Archive with 2 entries (2 files):
- Supplementary figures.pdf
- Supplementary Tables .xlsx
